# Supplementary material for: Extracorporeal life support prior to left ventricular assist device implantation leads to improvement of the patients INTERMACS levels and outcome
Source: PLoS One. 2017 Mar 30;12(3):e0174262. doi: 10.1371/journal.pone.0174262 (PMC5373529; doi:10.1371/journal.pone.0174262)
Supplement: S1 Table — De-identified complete dataset. (XLSX) [file pone.0174262.s001.xlsx]

## Sheet: ECLS prior
Fig No		age at implant	Intention	Device	days on support	survival days	Status 0=alive, 0=dead	Outcome	Out of hospital	CPR prior ECSL	initial INTERMACS	INTERMACS Situation	ECLS Duration	INTERMACS prior LVAD	ECLS Implant Uhrzeit	ECLS Implant	Crea admission	GFR admission	Bili admission	GOT admission	GPT admission	Albumin admission	LDH Admission	Krea pre ECLS Implant	GFR pre ECLS	Bili pre ECLS Implant	GOT pre ECLS Implant	GPT pre ECLS Implant	Albumin	LDH pre ECLS Implant	Krea pre LVAD	GFR pre LVAD	Bili pre LVAD	GOT pre LVAD	GPT pre LVAD	Albumin pre LVAD	LDH pre LVAD	Krea POD 5 post LVAD	GFR POD 5 post LVAD	Bili 5 POD post LVAD	GOT 5 POD post LVAD	GPT 5 POD post LVAD	Albumin 5 POD post LVAD	LDH 5 POD post LVAD	day on dialysis	dailysis start	dialysis End	during ECLS yes/no 1/0	Dialasys prior VAD yes/no 1/0
1	DCM + Myocarditis	61	BTT	HM II	1326	1326	0	ongoing	0	No	I	Decompensated DCM with additional myocarditis resulting in rapid deterioration	4	III TCS	19.10Uhr	2011-10-10	1.7	41.2	3.3	824	641		1728	1.7	41.2	3.3	824	641		1728	0.7	114.7	3.4	1664	2089		385	1	76	6.1	190	169		414.5	15	2011-10-11	2011-10-25	1	1
2	Myocardial Infarction	49	BTT	HM II	1313	1313	0	ongoing	0	No	I	Cardiogenic shock after acute myocardial infarction - was transferred from remote hospital with severe cardiogenic shock	5	III TCS	20.55Uhr	2011-10-22	1.9	37.9	1	1155	485		2734	2.2	32	0.7	1010	606		1391	1.2	64.4	0.4	196	308		691	1.1	71.1	0.7	43.3	63		604.3				0	0
3	Cardiac Malignancy	41	BTD	HM II	10	10	1	expired	0	electrical storm w/o mechanical CPR	I	Ongoing electrical storm	7	II TCS	14.10Uhr	2012-02-07	1.3	60.8	0.5	67	91		290	1.3	60.8	0.5	67	91		290	3.2	21.5	5.7	174	73		1635	4.4	14.9	7	110	86		388	10	2012-02-13	2012-02-22	0	0
4	Myocarditis	20	BTR	HM II	311	1159	0	weaned	0	No	II	Deterioration during catecholamine therapy	7	III TCS	22.13Uhr	2012-03-22	1	95.3	0.5	637	1417		582	0.9	95.3	0.6	468	1273		582	0.4	274.3	0.7	75	346		362	0.5	212	0.8	86	192		396				0	0
5	DCM	49	BTD	HM II	203	1056	1	expired	0	No	I	Decompensated DCM - no stabilization with catecholamin therapy	11	III TCS	18.02Uhr	2012-07-09	1.8	40.3	3.7	1354	1494		922	1.8	40.3	3.7	1354	1494		922	0.9	89.7	1.8	47	88		546	2.2	32	1.3	39	26		569				0	0
6	Myocardial Infarction	49	BTT	HM II	1047	1047	0	ongoing	0	No	II	Cardiogenic shock after acute myocardial infarction - initial stabilization of end organ function with inotropes - later hemodynamic deterioration	9	III TCS		2012-07-10	1.6	46.2	1	279	303		960	1.3	58.7	0.8	73	99		593	1.5	49.7	2.1	88	238		595	1.7	43.1	1	32	65	2.9	467	11	2012-07-06	2012-07-16	1	1
7	ICMP	56	BTT	HM II	970	970	0	ongoing	0	No	I	Decompensated ischemic cardiomyopathy - initial stabilization of end organ function with inotropes - later hemodynamic deterioration	7	III TCS	22.10Uhr	2012-09-27	1.1	75	2.9	601	76		1046	1	77.3	3.4	534	71		1172	0.7	116.7	1.3	56	40		573	1	77.3	0.7	41	35		395				0	0
8	Myocarditis	53	BTR	HM II	369	948	0	weaned	0	No	II	Acute myocarditis with hemodynamic Deterioration during inotropic support	10	III TCS	17.00Uhr	2012-10-16	1.9	37.3	0.5	75	91	3.9	375	1.9	37.3	0.5	75	91	3.9	375	1.2	63.3	0.5	42	60		412	0.85	94.7	0.6	46	85		338				0	0
9	DCM	47	BTT	HM II	685	685	0	ongoing	0	No	I	Referral of decompensated ischemic cardiomyopathy with worsening electrical instability	9	III TCS	23.27Uhr	2013-07-07	0.8	103.6	0.4	30	16		268	0.9	90.5	0.4	3400	75		3040	0.7	120.9	0.4	33	230	2.8	415	0.6	144.4	0.5	54	47		503				0	0
10	ICMP	50	BTR	HM II	683	683	0	ongoing	1	intermittend	I	Intermittend CPR prior ECLS - at remote hospital - ECLS out of Center	6	III TCS	12.15Uhr	2013-07-12	2.2	31.8	2.6	977	662	2.6	1679	2.2	31.8	2.6	977	662	2.6	1679	1.8	40.1	1.9	734	1337		628	1.6	46	1.4	126	178		680				0	0
11	cong CMP	13	BTT	HM II	239	655	0	transplanted	1	intermittend	I	Intermittend CPR prior ECLS - at remote hospital - ECLS out of Center	4	III TCS	01.50Uhr	2013-08-11	0.8		1.9	100	72		394	0.8	78.8	1.1	100	72		394	0.6		2.2	60	56		306	0.6		1.6	102	85		510				0	0
12	DCM	56	BTD	HM II	655	655	0	ongoing	0	No	I	Rapid worsening of end-organ function during inotropic support for decompensated DCM	5	III TCS	19.45Uhr	2013-08-10	1.1	69.5	3.8	229	169	3.8	450	1.8	39.4	2.4	2621	2405		3444	0.6	139.9	0.8	237	767		347	0.7	116.7	0.5	48	80		371				0	0
13	Myocardial Infarction	45	BTD	HM II	632	632	0	ongoing	1	intermittend	I	Intermittend CPR prior ECLS- - at remote hospital - ECLS out of Center	8	III TCS	16.02Uhr	2013-08-30	0.6	108.1	0.8	460	67	2.3	931	0.6	108.1	0.8	460	67	2.3	931	0.9	67.7	0.8	79	35		1047	1.2	48.6	1.6	131	109		1736				0	0
14	Myocardial Infarction	49	BTT	HM II	531	531	0	ongoing	1	No	I	rapid progressive cardiogenic shock- at remote hospital - ECLS out of Center	13	III TCS		2013-12-04	1.3	58.7	0.8	1040	132	3.8	1481	1.3	58.7	0.8	1040	132	3.8	1481	1.2	64.4	0.6	40	29		442	2.1	33.7	1.5	73	56		432	17	2013-12-05	2013-12-21	1	1
15	Myocardial Infarction	54	BTT	HM II	501	501	0	ongoing	1	No	I	rapid progressive cardiogenic shock- at remote hospital - ECLS out of Center	8	III TCS	16.57Uhr	2014-01-08	1.6	45.3	3.8	541	532		1105	1.6	45.3	3.8	541	532		1105	0.9	87.9	0.8	68	151		426	0.8	100.7	0.6	104	87		307				0	0
[truncated: 28 more columns]
